# Supplementary material for: Chinese herbal injections versus intrapleural cisplatin for lung cancer patients with malignant pleural effusion: A Bayesian network meta-analysis of randomized controlled trials
Source: Front Oncol. 2022 Sep 20;12:942941. doi: 10.3389/fonc.2022.942941 (PMC9531116; doi:10.3389/fonc.2022.942941)
Supplement: Supplementary file 1 [file DataSheet_1.xlsx]

## Sheet: effective
study	t	r	n
1	DDP+AD	39	43
1	DDP	17	30
2	DDP+AD	25	30
2	DDP	22	30
3	DDP+AD	16	21
3	DDP	10	19
4	DDP+AD	17	22
4	DDP	11	20
5	DDP+AD	24	32
5	DDP	16	32
6	DDP+AD	28	38
6	DDP	17	36
7	DDP+FFKS	23	28
7	DDP	15	28
8	DDP+FFKS	26	30
8	DDP	19	30
9	DDP+FFKS	16	24
9	DDP	9	20
10	DDP+FFKS	25	30
10	DDP	22	30
11	DDP+FFKS	18	25
11	DDP	10	25
12	DDP+FFKS	24	30
12	DDP	16	30
13	DDP+FFKS	24	30
13	DDP	17	30
14	DDP+HCS	26	32
14	DDP	15	32
15	DDP+KA	19	24
15	DDP	12	22
16	DDP+KA	11	20
16	DDP	7	20
17	DDP+KLT	26	30
17	DDP	16	30
18	DDP+FFKS	33	36
18	DDP	25	34
19	DDP+YDZ	31	40
19	DDP	18	40
20	DDP+FFKS	38	46
20	DDP	21	42
21	DDP+AD	17	18
21	DDP	10	18
22	DDP+YDZ	23	30
22	DDP	19	33
23	DDP+FFKS	17	25
23	DDP	10	25
24	DDP+YDZ	24	28
24	DDP	15	28
25	DDP+YDZ	11	14
25	DDP	6	14
26	DDP+YDZ	24	30
26	DDP	7	15
27	DDP+YDZ	29	35
27	DDP	18	35
28	DDP+YDZ	24	27
28	DDP	12	23
29	DDP+YDZ	25	32
29	DDP	17	32
30	DDP+YDZ	29	34
30	DDP	17	28
31	DDP+YDZ	29	34
31	DDP	17	30
32	DDP+YDZ	24	30
32	DDP	19	30
33	DDP+YDZ	26	30
33	DDP	18	30
34	DDP+FFKS	17	20
34	DDP	10	18
35	DDP+AD	29	32
35	DDP	19	32
36	DDP+AD	38	56
36	DDP	26	52
37	KLT	24	32
37	DDP	15	26
38	AD	18	25
38	DDP	17	25
39	FFKS	14	20
39	DDP	15	20
40	AD	15	20
40	DDP	14	20
41	FFKS	36	45
41	DDP	23	42
42	YDZ	17	21
42	DDP	15	21
43	AD	20	26
43	DDP	16	26
44	YDZ	15	30
44	DDP	7	15

## Sheet: kps
study	t	r	n
1	DDP+AD	40	43
1	DDP	17	30
2	DDP+AD	14	21
2	DDP	8	19
3	DDP+AD	15	22
3	DDP	9	20
4	DDP+AD	21	32
4	DDP	13	32
5	DDP+FFKS	22	28
5	DDP	13	28
6	DDP+FFKS	24	30
6	DDP	18	30
7	DDP+FFKS	10	25
7	DDP	6	25
8	DDP+FFKS	23	30
8	DDP	15	30
9	DDP+FFKS	24	30
9	DDP	16	30
10	DDP+KA	14	24
10	DDP	6	22
11	DDP+KLT	25	30
11	DDP	18	30
12	DDP+FFKS	20	36
12	DDP	9	34
13	DDP+YDZ	33	40
13	DDP	21	40
14	DDP+FFKS	32	46
14	DDP	18	42
15	DDP+YDZ	25	30
15	DDP	21	33
16	DDP+YDZ	18	28
16	DDP	10	28
17	DDP+YDZ	11	14
17	DDP	3	14
18	DDP+YDZ	25	30
18	DDP	8	15
19	DDP+YDZ	32	35
19	DDP	20	35
20	DDP+YDZ	25	27
20	DDP	13	23
21	DDP+YDZ	24	32
21	DDP	16	32
22	DDP+YDZ	9	34
22	DDP	5	28
23	DDP+YDZ	24	30
23	DDP	16	30
24	DDP+YDZ	27	30
24	DDP	20	30
25	DDP+AD	40	56
25	DDP	29	56
26	AD	21	25
26	DDP	14	25
27	FFKS	8	20
27	DDP	4	20
28	FFKS	29	45
28	DDP	22	42
29	YDZ	15	21
29	DDP	5	21
30	AD	14	26
30	DDP	6	26
31	YDZ	7	30
31	DDP	8	15

## Sheet: gastrointestinal reactions
study	t	r	n
1	DDP+AD	3	43
1	DDP	15	30
2	DDP+AD	4	21
2	DDP	5	19
3	DDP+AD	3	22
3	DDP	5	20
4	DDP+AD	6	32
4	DDP	8	32
5	DDP+AD	2	38
5	DDP	2	36
6	DDP+FFKS	6	28
6	DDP	7	28
7	DDP+FFKS	6	30
7	DDP	13	30
8	DDP+FFKS	16	24
8	DDP	15	20
9	DDP+FFKS	3	30
9	DDP	8	30
10	DDP+FFKS	1	25
10	DDP	23	25
11	DDP+FFKS	5	30
11	DDP	13	30
12	DDP+FFKS	5	30
12	DDP	14	30
13	DDP+HCS	5	32
13	DDP	4	32
14	DDP+KA	2	20
14	DDP	5	20
15	DDP+AD	2	25
15	DDP	5	25
16	DDP+YDZ	10	40
16	DDP	9	40
17	DDP+FFKS	8	46
17	DDP	7	42
18	DDP+AD	0	18
18	DDP	2	18
19	DDP+FFKS	0	25
19	DDP	1	25
20	DDP+YDZ	4	28
20	DDP	8	28
21	DDP+YDZ	2	35
21	DDP	5	35
22	DDP+YDZ	3	27
22	DDP	4	23
23	DDP+YDZ	5	32
23	DDP	7	32
24	DDP+YDZ	2	30
24	DDP	2	30
25	DDP+FFKS	2	20
25	DDP	5	18
26	DDP+AD	7	32
26	DDP	16	32
27	DDP+AD	7	56
27	DDP	11	56
28	KLT	2	32
28	DDP	9	26
29	AD	0	25
29	DDP	6	25
30	FFKS	1	20
30	DDP	7	20
31	FFKS	1	45
31	DDP	19	42
32	YDZ	4	21
32	DDP	18	21
33	AD	2	26
33	DDP	13	26

## Sheet: leukopenia
study	t	r	n
1	DDP+AD	21	30
1	DDP	26	30
2	DDP+AD	5	21
2	DDP	10	19
3	DDP+AD	5	22
3	DDP	11	20
4	DDP+AD	7	32
4	DDP	17	32
5	DDP+FFKS	4	28
5	DDP	5	28
6	DDP+FFKS	4	30
6	DDP	9	30
7	DDP+FFKS	9	24
7	DDP	9	20
8	DDP+FFKS	12	30
8	DDP	23	30
9	DDP+FFKS	6	30
9	DDP	14	30
10	DDP+FFKS	5	30
10	DDP	13	30
11	DDP+HCS	3	32
11	DDP	10	32
12	DDP+KA	4	20
12	DDP	11	20
13	DDP+FFKS	2	36
13	DDP	8	34
14	DDP+AD	3	25
14	DDP	6	25
15	DDP+YDZ	4	40
15	DDP	6	40
16	DDP+AD	0	18
16	DDP	4	18
17	DDP+YDZ	7	28
17	DDP	15	28
18	DDP+YDZ	9	35
18	DDP	21	35
19	DDP+YDZ	6	27
19	DDP	14	23
20	DDP+YDZ	5	32
20	DDP	6	32
21	DDP+YDZ	0	30
21	DDP	3	30
22	DDP+FFKS	8	20
22	DDP	14	18
23	DDP+AD	9	32
23	DDP	10	32
24	DDP+AD	15	56
24	DDP	24	56
25	FFKS	1	20
25	DDP	7	20

## Sheet: chest pain
study	t	r	n
1	DDP+AD	8	43
1	DDP	18	30
2	DDP+AD	3	21
2	DDP	2	19
3	DDP+AD	2	22
3	DDP	1	20
4	DDP+AD	4	32
4	DDP	3	32
5	DDP+AD	1	38
5	DDP	0	36
6	DDP+FFKS	2	28
6	DDP	3	28
7	DDP+FFKS	3	30
7	DDP	8	30
8	DDP+HCS	7	32
8	DDP	16	32
9	DDP+YDZ	3	40
9	DDP	1	40
10	DDP+FFKS	5	46
10	DDP	4	42
11	DDP+AD	1	18
11	DDP	3	18
12	DDP+FFKS	1	25
12	DDP	1	25
13	DDP+YDZ	1	28
13	DDP	1	28
14	DDP+YDZ	1	35
14	DDP	1	35
15	DDP+YDZ	0	27
15	DDP	1	23
16	DDP+YDZ	3	32
16	DDP	4	32
17	DDP+YDZ	12	34
17	DDP	10	30
18	DDP+YDZ	11	30
18	DDP	10	30
19	DDP+FFKS	2	20
19	DDP	4	18
20	DDP+AD	5	32
20	DDP	3	32
21	DDP+AD	4	56
21	DDP	9	56
22	KLT	5	32
22	DDP	9	26
23	AD	2	25
23	DDP	8	25
24	FFKS	2	20
24	DDP	8	20
25	FFKS	2	45
25	DDP	25	42
26	AD	6	26
26	DDP	10	26

## Sheet: fever
study	t	r	n
1	DDP+AD	13	43
1	DDP	3	30
2	DDP+AD	0	21
2	DDP	0	19
3	DDP+AD	0	22
3	DDP	0	20
4	DDP+AD	0	32
4	DDP	0	32
5	DDP+AD	2	38
5	DDP	1	36
6	DDP+FFKS	0	30
6	DDP	3	30
7	DDP+HCS	6	32
7	DDP	9	32
8	DDP+YDZ	2	40
8	DDP	1	40
9	DDP+FFKS	5	46
9	DDP	4	42
10	DDP+AD	2	18
10	DDP	4	18
11	DDP+FFKS	1	25
11	DDP	2	25
12	DDP+YDZ	2	28
12	DDP	1	28
13	DDP+YDZ	0	35
13	DDP	0	35
14	DDP+YDZ	0	27
14	DDP	0	23
15	DDP+YDZ	5	32
15	DDP	4	32
16	DDP+YDZ	10	30
16	DDP	9	30
17	DDP+FFKS	0	20
17	DDP	2	18
18	KLT	4	32
18	DDP	5	26
19	AD	1	25
19	DDP	2	25
20	FFKS	3	20
20	DDP	9	20
21	FFKS	4	45
21	DDP	8	42
